# Supplementary material for: Evaluating the Dose-Dependent Effects of Human Umbilical Cord-Derived Mesenchymal Stem Cells in a Preclinical Model of Interstitial Lung Disease
Source: Int J Mol Sci. 2025 Oct 15;26(20):10016. doi: 10.3390/ijms262010016 (PMC12564416; doi:10.3390/ijms262010016)
Supplement: Supplementary file 1 [file ijms-26-10016-s001.zip]

Archive with 1 entries (1 files):
- ijms-3777293-supplementary.pdf
